# Supplementary material for: GPT2: Empirical slant delay model for radio space geodetic techniques
Source: Geophys Res Lett. 2013 Mar 22;40(6):1069–73. doi: 10.1002/grl.50288 (PMC4373150; doi:10.1002/grl.50288)
Supplement: Supplementary file 3 [file grl0040-1069-SD3.txt]

Supplemental material for the paper 

"GPT2: Empirical slant delay model for radio space geodetic techniques" [2013GL055186R] 

by
K. Lagler{1,2}, M. Schindelegger{1}, J. Böhm{1}, H. Krásná{1}, and T. Nilsson{1,3}

{1}{Department of Geodesy and Geoinformation (Research Group Advanced Geodesy), Vienna University of Technology, Austria.}
{2}{now at: Institute of Geodesy and Photogrammetry (Geosensors and Engineering Geodesy), ETH Zürich, Switzerland.}
{3}{now at: Section 1.1, GPS/GALILEO Earth Observation, Deutsches GeoForschungsZentrum, Potsdam, Germany.}

File 1: Supplement_1.eps: Amplitude of annual variation of surface pressure

File 2: Supplement_2.eps: Phase of annual variation of surface pressure
